# Supplementary material for: Traditional and Domestic Cooking Dramatically Reduce Estrogenic Isoflavones in Soy Foods
Source: Foods. 2024 Mar 25;13(7):999. doi: 10.3390/foods13070999 (PMC11011382; doi:10.3390/foods13070999)
Supplement: Supplementary file 1 [file foods-13-00999-s001.zip]

Archive with 1 entries (1 files):
- foods-2931588-supplementary.pdf
